# Supplementary material for: Isoproterenol induced cardiac hypertrophy: A comparison of three doses and two delivery methods in C57BL/6J mice
Source: PLoS One. 2024 Jul 22;19(7):e0307467. doi: 10.1371/journal.pone.0307467 (PMC11262646; doi:10.1371/journal.pone.0307467)
Supplement: S4 Table — Data behind means and averages represented in the manuscript. (XLSX) [file pone.0307467.s007.xlsx]

## Sheet: Figure 1
Figure 1. Electrocardiography.
A. Heart Rate (bpm).
SQ				SMP
Saline	2mg/kg ISP	4mg/kg ISP	10mg/kg ISP	Saline	2mg/kg ISP	4mg/kg ISP	10mg/kg ISP
448.1	379.3	391.7	382.9	418.9	483.2	569.3	616.3
540.3	347.7	376.3	325.3	485.3	501.9	524.5	480.8
400.3	431.1	384.5	363.7	439.7	549.5	531.9	564.7
447.7	423.1	379.8	384.6	476.9	523.9	494.7	515.6
B. RR Interval (ms).
SQ				SMP
Saline	2mg/kg ISP	4mg/kg ISP	10mg/kg ISP	Saline	2mg/kg ISP	4mg/kg ISP	10mg/kg ISP
133.9	158.3	153.2	156.9	143.3	124.2	105.4	97.36
111.1	172.6	159.4	184.5	123.6	119.6	114.4	124.8
149.9	139.2	156.1	165	136.5	109.2	112.8	106.3
134.3	141.8	158	156.1	125.8	114.5	121.3	117.6
C. P duration (ms).
SQ				SMP
Saline	2mg/kg ISP	4mg/kg ISP	10mg/kg ISP	Saline	2mg/kg ISP	4mg/kg ISP	10mg/kg ISP
18.79	11.14	8.917	13.38	14.77	16.2	19.19	25.94
28.13	5.353	18.09	4.221	14.03	23.04	9.495	12.12
9.517	9.847	16.43	19.34	21.33	14.95	29.8	10.42
27.54	13.9	22.76	24.58	19.94	11.2	11.23	8.493
D. PR Interval (ms).
SQ				SMP
Saline	2mg/kg ISP	4mg/kg ISP	10mg/kg ISP	Saline	2mg/kg ISP	4mg/kg ISP	10mg/kg ISP
42	42.08	34.45	41.76	42.71	50.92	48.99	75.45
43.79	44.26	51.03	46.71	42.29	46.45	48	38.63
38.78	41.03	49.17	50.02	38.41	50.81	40.55	42.12
43.83	42.27	49.3	45	43.44	44.01	47.93	40.11
E. QRS Interval (ms).
SQ				SMP
Saline	2mg/kg ISP	4mg/kg ISP	10mg/kg ISP	Saline	2mg/kg ISP	4mg/kg ISP	10mg/kg ISP
7.496	10.06	10.07	10.23	10.33	8.954	6.571	6.649
8.787	15.8	10.98	13.2	9.265	7.45	4.788	8.677
10.13	10.2	7.556	13.53	12.1	8.103	6.967	9.606
8.889	9.921	10.66	6.798	7.332	8.261	8.234	7.194
F. QT Interval (ms).
SQ				SMP
Saline	2mg/kg ISP	4mg/kg ISP	10mg/kg ISP	Saline	2mg/kg ISP	4mg/kg ISP	10mg/kg ISP
13.1703	15.9437			14.6022	16.4835	14.3282	17.8674
15.9956	18.7247	18.7876	18.4126	13.9959	15.5356	27.1696	17.1331
14.2036		13.9347	19.0654	15.0984	12.6126	15.8558	20.7271
13.0902		14.9485		11.9917	17.6347	16.3343	26.6775
G. P Amplitude (mV).
SQ				SMP
Saline	2mg/kg ISP	4mg/kg ISP	10mg/kg ISP	Saline	2mg/kg ISP	4mg/kg ISP	10mg/kg ISP
0.05894	0.07688	0.08584	0.0701	0.05307	0.04409	0.0575	-0.0255
0.04547	0.01393	0.06631	0.03298	0.04237	0.03907	0.04876	0.0751
-0.001655	0.07807	0.09252	0.06018	0.06959	0.05947	0.08629	0.06239
0.06685	0.06992	0.09228	0.07404	0.05441	-0.02275	-0.01521	0.06938
H. Q Amplitude (mV).
SQ				SMP
Saline	2mg/kg ISP	4mg/kg ISP	10mg/kg ISP	Saline	2mg/kg ISP	4mg/kg ISP	10mg/kg ISP
-0.01336	-0.06747	-0.05496	-0.07394	-0.06675	-0.04286	-0.002938	0.02987
-0.01272	-0.05055	-0.05824	-0.01517	-0.04855	-0.05291	-0.01993	-0.02911
-0.05353	-0.082	-0.01362	-0.05693	-0.0382	-0.1462	0.01498	-0.004994
-0.03197	-0.04873	0.01722	-0.03015	-0.02343	-0.02358	0.00796	0.02068
I. R Amplitude (mV).
SQ				SMP
Saline	2mg/kg ISP	4mg/kg ISP	10mg/kg ISP	Saline	2mg/kg ISP	4mg/kg ISP	10mg/kg ISP
0.6009	0.5669	0.6729	0.8075	0.3604	0.2941	0.2455	0.3648
0.4898	0.5677	0.6302	0.7647	0.498	0.3455	0.2876	0.2194
0.6014	0.69	0.5851	0.5667	0.3233	0.3191	0.3793	0.4425
0.5104	0.6791	0.7586	0.6629	0.3201	0.3734	0.5441	0.4685
J. S Amplitude (mV).
SQ				SMP
Saline	2mg/kg ISP	4mg/kg ISP	10mg/kg ISP	Saline	2mg/kg ISP	4mg/kg ISP	10mg/kg ISP
-0.1728	-0.1981	-0.434	-0.528	-0.2305	-0.2107	-0.02795	-0.2009
-0.1572	-0.4728	-0.3322	-0.4101	-0.2356	-0.1818	0.02468	-0.1454
-0.2731	-0.4351	-0.3685	-0.2822	-0.2681	-0.2658	-0.289	-0.05596
-0.2742	-0.3723	-0.3343	-0.3501	-0.2914	-0.1699	-0.1001	-0.2136

## Sheet: Figure 2
Figure 2. Echocardiography.
A. % Ejection Fraction.
SQ				SMP
Saline	2mg/kg ISP	4mg/kg ISP	10mg/kg ISP	Saline	2mg/kg ISP	4mg/kg ISP	10mg/kg ISP
71.99	42.75	54.68	55.8	28.73	49.93	64.42	57.75
54.37	42.7	30.41	30.55	62.06	56.3	70.96	51.81
79.7	39.47	45.67	49.81	62.82	57.79	62.64	46.77
55.47	47.65	46.04	39.16	31.32	51.56	86.03	66.27
51.58	39.86	30.51	53.77	52.8	53.84	45.72	70.6
37.38	35.49	62.41	38.76	40.83	67.03	52.4	50.61
51.36	38.3	50.14	40.92	58.44	57.23	58.78	68.98
54.21	42.51	63.23		55.86	57.45	63.95	57.92
B. % Fractional Shortening.
SQ				SMP
Saline	2mg/kg ISP	4mg/kg ISP	10mg/kg ISP	Saline	2mg/kg ISP	4mg/kg ISP	10mg/kg ISP
62.42	22.44	31.71	19.81	16.38	21.4	25	30.28
26.38	20.83	25.79	20.2	19.48	24.74	50	27.46
67.15	31.03	24.74	33.52	25.1	33.33	28.66	27.97
35.58	18.79	22.05	20.24	24.77	26.8	32	36.36
20.79	18.7	21.13	21.39	27.78	35.35	26.61	37.65
15.99	22.22	23.2	20.09	24.96	40.33	25.56	34.19
22.5	17.39	13	18.97	28.51	37.64	29.89	32.29
28.2	16.94	12.5		29.21	37.27	36.17	21.43
C. LVAW Diastole (mm).
SQ				SMP
Saline	2mg/kg ISP	4mg/kg ISP	10mg/kg ISP	Saline	2mg/kg ISP	4mg/kg ISP	10mg/kg ISP
1.15	0.86	1.01	0.9	0.94	1.01	1.06	1.31
0.93	0.98	0.9	1.15	0.79	1.34	1.45	1.03
0.94	1	0.85	1.1	0.88	1.15	1.15	0.81
0.91	1.01	0.89	0.97	0.77	1.42	0.94	1.19
0.88	0.96	0.82	0.8	1.02	1.01	1.21	1.3
0.74	0.74	0.99	0.92	1.14	1.21	1.11	1.42
0.87	0.71	0.99	0.99	0.93	0.98	1.11	1.2
0.76	0.9	0.72		1.03	0.96	1.15	1.24
D. LVPW Diastole (mm).
SQ				SMP
Saline	2mg/kg ISP	4mg/kg ISP	10mg/kg ISP	Saline	2mg/kg ISP	4mg/kg ISP	10mg/kg ISP
1.08	0.75	0.79	0.75	0.68	0.86	1.02	1.13
0.67	0.75	0.77	0.92	0.74	0.86	1.06	0.97
0.78	0.85	0.72	0.96	0.71	1	1.13	0.81
0.71	0.53	0.82	0.78	0.77	0.98	0.94	0.89
0.6	0.69	0.78	0.8	0.74	1.16	0.93	1.06
0.68	0.62	0.82	0.73	0.96	1.33	1.15	1.13
0.71	0.75	0.82	0.74	0.71	0.98	0.95	0.89
0.78	0.68	0.72		0.82	0.85	1.03	0.86
E. LVID Diastole (mm).
SQ				SMP
Saline	2mg/kg ISP	4mg/kg ISP	10mg/kg ISP	Saline	2mg/kg ISP	4mg/kg ISP	10mg/kg ISP
2.43844	3.41606	3.84939	4.16133	4.35	4.11004	3.84727	3.96545
3.70797	3.76875	3.88462	3.51206	4.24381	3.7125	3.52353	4.06853
2.87614	3.63093	3.91504	3.57246	3.81067	3.25606	2.89529	4.17612
2.96017	4.11666	4.01807	3.58535	3.97935	3.24312	3.75	4.00235
3.7875	4.6125	3.99746	3.46172	4.11328	4.05458	3.77188	2.82427
4.34752	4.1761	3.99746	3.56475	4.04132	3.80801	3.70898	3.19385
4.03125	4.51465	4.12109	4.29873	3.67293	3.66575	3.79141	3.95625
3.96779	3.74302	4.28594		3.65039	4.22842	3.87383	3.9375
F. LVEDV (mm3).
SQ				SMP
Saline	2mg/kg ISP	4mg/kg ISP	10mg/kg ISP	Saline	2mg/kg ISP	4mg/kg ISP	10mg/kg ISP
38.6024	45.0974	38.1533	37.069	54.8045	67.3532	46.1323	60.5732
47.5429	59.8203	36.2938	53.0421	53.6181	53.0183	52.637	57.4136
37.7551	41.6611	45.2146	56.0034	55.3663	49.1663	43.7368	80.662
35.8832	70.7925	51.9356	54.7317	38.2233	40.2082	56.0994	62.1824
41.0302	57.2479	61.889	45.8689	64.595	60.4862	72.3766	36.9975
58.2182	48.7736	52.1956	39.4122	65.9511	48.9509	67.3437	31.3351
42.4743	73.4697	51.3511	60.1367	49.14	59.5615	52.187	79.8085
55.8348	39.3941	51.0418		55.9365	91.0577	61.9092	72.8658
G, H, and I. LV Mass (mg).
SQ				SMP
Saline	2mg/kg ISP	4mg/kg ISP	10mg/kg ISP	Saline	2mg/kg ISP	4mg/kg ISP	10mg/kg ISP
73.47	73.62	104.05	104.52	109.23	121.35	127.51	168.61
83.45	94.76	94.98	110.45	97.33	136.03	112.63	131.62
61.7	98.13	88.16	112.2	86.39	124.01	128.43	103.36
59.22	93.52	103.7	84.41	88.04	181.37	105.51	135.91
77.44	124.23	94.5	78.38	111.86	128.81	129.34	98.34
92.58	81.67	111.47	110.31	139.37	134.65	136.77	132.61
93.56	101.47	117.09	87.74	84.82	90.46	122.91	133.22
87.85	82.71	92.02		98.88	113.43	138.32	133.97

## Sheet: Figure 3
Figure 3. Body, Lung, Heart Weights.
Panel A, D and E. Body Weight % Change.
SQ				SMP
Saline	2mg/kg ISP	4mg/kg ISP	10mg/kg ISP	Saline	2mg/kg ISP	4mg/kg ISP	10mg/kg ISP
-2.53262	11.3306	3.23292	6.60478	11.4682	26.0425	27.0125	14.1197
-4.54716	7.02761	8.53229	6.79174	8.92857	23.0672	27.1806	21.7749
-0.99541	4.78102	1.43288	8.50906	8.7037	25.2941	22.8235	24.0244
-4.38262	3.9253	8.85049		6.48084	24.4783	21.3834	30.5858
2.51151	6.04052	6.36364	1.14391	7.78626	26.9196	17.4182	25.8203
7.93358	1.95911	1.6399	2.08931	7.87456	20.7576	31.4062	28.3544
4.12371	7.78057	7.82609	7.58017	10.3306	23.1365	22.1344	28.4914
4.16342	3.90565	-3.78326	2.4827	8.09917	20.7663	21.6607	15.7851
Panel B, F and G. Lung Weight (mg).
SQ				SMP
Saline	2mg/kg ISP	4mg/kg ISP	10mg/kg ISP	Saline	2mg/kg ISP	4mg/kg ISP	10mg/kg ISP
202.8	186.6	171.9	144.5	256.2	295.1	335.2	294.2
219.8	167.3	191.2	185.8	263.7	255.4	284.8	218.6
213.4	255	248.4	250.5	225.3	288.2	262.7	248.7
212.2	237.2	280.4		264.5	272.6	262.6	249.3
225.3	212	188.5	190	272.3	210.6	300.1	294.7
197.7	166.3	260.5	149	265.1	287.9	208	314.3
261.6	185.4	197.7	184.3	235	297.2	285.8	219
228.8	210.5	229.9	153.4	162.6	224.4	318.4	216.4
Panel C, H and I. Heart Weight/ Tibia Length (mg/mm).
SQ				SMP
Saline	2mg/kg ISP	4mg/kg ISP	10mg/kg ISP	Saline	2mg/kg ISP	4mg/kg ISP	10mg/kg ISP
6.1513	7.81097	7.79379	8.49404	7.95541	8.03315	9.60434	10.5513
7.01313	8.27342	7.66958	8.43094	6.92603	8.49721	7.99342	8.67003
6.28191	8.10175	8.42778	9.56959	8.11068	8.47514	9.55971	10.3638
6.4877	8.42841	8.80375	7.49714	8.59946	8.61436	9.6086	9.54118
6.34529	8.67956	8.47207	7.94886	7.48205	8.84594	8.83607	7.485
7.34953	6.98271	8.32335	7.42794	8.3262	9.35785	9.72707	9.04865
6.3895	9.85157	7.59605	7.97126	6.89441	9.15301	8.61993	9.37185
6.69097	7.54591	8.4628	7.53045	6.81039	11.5233	9.73998	8.67153

## Sheet: Figure 4
Figure 4. Gene Expression.
A. Acta2.
	SQ				SMP
Saline	1.09461	0.997402	0.96479	0.949373	1.08217	0.866958	1.06587
2mg/kg ISP	1.07594	1.15628	0.798269	1.24063	2.58949	1.96992	2.14281
4mg/kg ISP	1.22537	1.09496	1.3239	1.12739	2.67287	2.43395	2.30423	2.6379
10mg/kg ISP	1.37359	1.51505	1.53345	1.25958	2.63936	2.72172	2.16228	2.3073
B. Myh7.
	SQ				SMP
Saline	1.03999	1.15826	1.27889	0.649132	0.401836	1.46112	0.973447	1.74965
2mg/kg ISP	2.40157	3.63309	4.41708	4.18804	1.0348	0.542704	0.803881
4mg/kg ISP	11.7078	13.3642	1.40756	2.76781	1.09604	0.469458	0.656189	1.67379
10mg/kg ISP	3.29064	3.49897	6.12362	1.94433	0.271973	1.70385	0.576108	0.332858
C. Postn.
	SQ				SMP
Saline	1.03908	1.21513	0.974509	0.812728	0.717224	1.17426	1.137	1.04429
2mg/kg ISP	11.0814	7.93762	3.04631	6.03152	2.10645	5.47607	3.82146
4mg/kg ISP	2.41375	5.8236	1.84895	7.88015	2.21111	5.73101	3.27967	3.60081
10mg/kg ISP	3.66053	5.1407	1.62987	2.19789	2.87912	4.49212	5.78898	5.38151
D. Nppa.
	SQ				SMP
Saline	1.53278	1.19483	0.889256	0.614024	1.09814	1.00639	0.95052	0.951958
2mg/kg ISP	4.41438	4.63309	2.10485	4.13035	0.87795	1.5175	1.23662
4mg/kg ISP	2.3516	4.61818	2.17234	7.67643	0.564448	1.74267	1.27733	0.998645
10mg/kg ISP	1.9948	3.10318	1.69325	1.9651	0.424625	0.747891		1.01101
E. Nppb.
	SQ				SMP
Saline	1.10599	1.97903	0.677322	0.674528	2.1931	1.26627	0.48035	0.749652
2mg/kg ISP	1.0328	0.943561		0.817885		0.975424	1.04186	0.829072
4mg/kg ISP	0.638495	0.902667	0.421425	0.589868	0.896255	0.723322	0.547212	0.8549
10mg/kg ISP	0.232043	0.318559	0.251957	0.247503	0.230375	0.535023	0.898501	0.369888
